# Supplementary material for: Antioxidant and Anti-Inflammatory Activities of Methanol Extract of Senna septemtrionalis (Viv.) H.S. Irwin & Barneby Through Nrf2/HO-1-Mediated Inhibition of NF-κB Signaling in LPS-Stimulated Mouse Microglial Cells
Source: Int J Mol Sci. 2025 Feb 24;26(5):1932. doi: 10.3390/ijms26051932 (PMC11900505; doi:10.3390/ijms26051932)
Supplement: Supplementary file 1 [file ijms-26-01932-s001.zip]

Archive with 1 entries (1 files):
- ijms-3418158-supplementary.pdf
